# Supplementary material for: Numerical Investigation of Diffusioosmotic Flow in a Tapered Nanochannel
Source: Membranes (Basel). 2022 Apr 29;12(5):481. doi: 10.3390/membranes12050481 (PMC9143036; doi:10.3390/membranes12050481)
Supplement: Supplementary file 1 [file membranes-12-00481-s001.zip]

Archive with 1 entries (1 files):
- membranes-1673590-supplementary.pdf
